# Supplementary material for: Deep learning analysis of sugar beet (Beta vulgaris ssp vulgaris) protease inhibitors interacting with identified trypsins from its primary pathogen, the sugar beet root maggot Tetanops myopaeformis
Source: Data Brief. 2026 Apr 7;66:112748. doi: 10.1016/j.dib.2026.112748 (PMC13099927; doi:10.1016/j.dib.2026.112748)
Supplement: Supplementary file 2 — Supplemental data 2. BLASTp results of the B. vulgaris RefBeet1.1 proteome with DV501688 Bv4_081010_nnrr.t1 (BvKTI1) identifies the BvKTI protein family in BLASTp searches of the RefBeet1.1 proteome using the conceptually translated DV501688 under default settings. [file mmc2.xlsx]

## Sheet: Sheet1
	query	target	identity	match_length	mismatches	gap_openings	q.start	q.end	t.start	t.end	e-value	bit_score	database
BvKTI1	query1	Bv4_081010_nnrr.t1	100	198	0	0	1	198	1	198	1e-143	402	RefBeet-1.1
BvKTI2	query1	Bv_06500_pdgi.t1	74.26	202	44	4	1	198	1	198	1e-96	283	RefBeet-1.1
BvKTI3	query1	Bv_06520_zcfr.t1	70.35	199	55	3	1	197	1	197	4e-92	271	RefBeet-1.1
BvKTI4	query1	Bv3u_069470_mnqs.t1	61.84	207	65	7	1	197	1	203	5e-74	225	RefBeet-1.1
BvKTI5	query1	Bv_06530_ieoe.t1	69.14	162	45	2	41	198	2	162	4e-72	219	RefBeet-1.1
BvKTI6		Bv_06540_xxgs.t1
BvKTI7	query1	Bv_06490_cgoi.t1	55.72	201	79	5	1	195	1	197	4e-67	207	RefBeet-1.1
BvKTI8	query1	Bv_06600_jufw.t1	52.88	208	77	8	1	194	1	201	5e-59	187	RefBeet-1.1
BvKTI9	query1	Bv_06470_efpt.t1	48.74	199	86	7	1	191	1	191	1e-49	162	RefBeet-1.1
BvKTI10	query1	Bv_06550_muoq.t1	68.6	86	25	1	112	197	1	84	7e-36	123	RefBeet-1.1
BvKTI11	query1	Bv_06580_frjx.t1	39.71	136	54	1	60	195	20	127	1e-28	106	RefBeet-1.1
BvKTI12	query1	Bv6_153420_udjq.t1	33.81	210	116	10	1	191	1	206	5e-20	84.7	RefBeet-1.1
BvKTI13	query1	Bv6_153430_sfyg.t1	33.82	207	115	10	4	191	5	208	9e-20	84	RefBeet-1.1
BvKTI14	query1	Bv6_153400_criy.t1	32.93	164	101	5	4	161	5	165	3e-19	83.2	RefBeet-1.1
BvKTI15	query1	Bv6_153410_hihh.t1	33.33	183	99	8	28	191	33	211	3e-18	79.7	RefBeet-1.1
BvKTI16	query1	Bv3_066450_dhqp.t1	35.67	157	93	5	1	151	1	155	1e-16	75.5	RefBeet-1.1
BvKTI17	query1	Bv6_153440_aich.t1	29.55	176	113	5	1	166	1	175	3e-13	65.5	RefBeet-1.1
BvKTI18	query1	Bv6_153590_kpiu.t1	32.43	111	63	5	23	121	23	133	9e-08	50.4	RefBeet-1.1
BvKTI19	query1	Bv6_153580_rnpy.t1	29.03	124	69	5	22	126	2	125	3e-06	45.8	RefBeet-1.1
BvKTI20	query1	Bv8_192190_tujs.t1	31.01	158	95	8	33	178	35	190	8e-06	44.7	RefBeet-1.1
BvKTI21	query1	Bv_41530_sisg.t1	29.65	172	107	7	1	162	1	168	1e-05	44.3	RefBeet-1.1
BvKTI22	query1	Bv6_153450_yxie.t1	27.52	149	98	6	23	162	29	176	5e-05	42.7	RefBeet-1.1
