# Supplementary material for: Deep learning analysis of sugar beet (Beta vulgaris ssp vulgaris) protease inhibitors interacting with identified trypsins from its primary pathogen, the sugar beet root maggot Tetanops myopaeformis
Source: Data Brief. 2026 Apr 7;66:112748. doi: 10.1016/j.dib.2026.112748 (PMC13099927; doi:10.1016/j.dib.2026.112748)
Supplement: Supplementary file 3 — Supplemental data 3. BLASTp results of the T. myopaeformis TmSBRM_v1.0 proteome with the dipteran Bactrocera oleae XP_014094233 Trp identifies the TmTrp protein family. [file mmc3.xlsx]

## Sheet: XP_014094233-Trps-Maggot
Trypsins
GeneID	Description	Length (bp)	e-Value	sim mean	#GO	GO IDs	InterPro GO Names
g7808	RecName: Full=Seminase; Flags: Precursor [Drosophila melanogaster]	260	1.45076E-45	52.67	4	P:GO:0022414; P:GO:0051604; F:GO:0016787; F:GO:0140096	P:proteolysis; F:serine-type endopeptidase activity
g3594	RecName: Full=Seminase; Flags: Precursor [Drosophila melanogaster]	260	1.7042E-45	52.54	4	P:GO:0022414; P:GO:0051604; F:GO:0016787; F:GO:0140096	P:proteolysis; F:serine-type endopeptidase activity
g23695	RecName: Full=Trypsin zeta; Flags: Precursor [Drosophila melanogaster]	271	7.63331E-90	61.46	2	F:GO:0016787; F:GO:0140096	P:proteolysis; F:serine-type endopeptidase activity
g23693	RecName: Full=Trypsin eta; Flags: Precursor [Drosophila melanogaster]	265	5.62876E-79	59.93	2	F:GO:0016787; F:GO:0140096	P:proteolysis; F:serine-type endopeptidase activity
g3592	RecName: Full=Seminase; Flags: Precursor [Drosophila melanogaster]	465	9.07652E-54	57.11	5	P:GO:0022414; P:GO:0051604; F:GO:0016787; F:GO:0140096; C:GO:0005829	P:proteolysis; F:serine-type endopeptidase activity
g7809	RecName: Full=Seminase; Flags: Precursor [Drosophila melanogaster]	679	3.39112E-51	56.7	5	P:GO:0022414; P:GO:0051604; F:GO:0016787; F:GO:0140096; C:GO:0005829	P:proteolysis; F:serine-type endopeptidase activity
g23699	RecName: Full=Trypsin delta; Flags: Precursor [Drosophila melanogaster]	264	4.13757E-62	57.55	3	F:GO:0016787; F:GO:0140096; C:GO:0005829	P:proteolysis; F:serine-type endopeptidase activity
g23186	RecName: Full=Trypsin; Flags: Precursor [Sarcophaga bullata]	268	2.09495E-58	57.06	2	F:GO:0016787; F:GO:0140096	P:proteolysis; F:serine-type endopeptidase activity
g18287	RecName: Full=Trypsin; Flags: Precursor [Sarcophaga bullata]	268	2.09495E-58	57.06	2	F:GO:0016787; F:GO:0140096	P:proteolysis; F:serine-type endopeptidase activity
