# Supplementary material for: Deep learning analysis of sugar beet (Beta vulgaris ssp vulgaris) protease inhibitors interacting with identified trypsins from its primary pathogen, the sugar beet root maggot Tetanops myopaeformis
Source: Data Brief. 2026 Apr 7;66:112748. doi: 10.1016/j.dib.2026.112748 (PMC13099927; doi:10.1016/j.dib.2026.112748)
Supplement: Supplementary file 4 — Supplemental data 4. Deep learning analyses to determine whether the BvKTIs and TmTrps interact. The ipTM (interface predicted template modeling), derived from the predicted template modeling (pTM) score, which evaluates the overall accuracy of the predicted structure, measures interface quality between two proteins, showing how well the predicted structure aligns with the actual structure, obtained from the predicted protein-protein binding analysis done in AlphaFold. An ipTM > 0.7 is considered a strong likelihood of an interaction; ipTM 0.5–0.7 is considered a possible likelihood of an interaction; possible; ipTM < 0.5 is considered a weak/unlikely possible likelihood of an interaction. [file mmc4.xlsx]

## Sheet: Sheet1
BvKTI	Accession	TmTrp	ipTM	Predicted loop binding	Peptide Cutter
BvKTI1	g7808	TmTrp1	0.77	yes	yes
BvKTI1	g3594	TmTrp2	0.79	yes	yes
BvKTI1	g23695	TmTrp3	0.83	yes	yes
BvKTI1	g23693	TmTrp4	0.74	yes	yes
BvKTI1	g3592	TmTrp5	0.82	yes	yes
BvKTI1	g7809	TmTrp6	0.79	yes	yes
BvKTI1	g23699	TmTrp7	0.73	yes	yes
BvKTI1	g23186	TmTrp8	0.77	yes	yes
BvKTI1	g18287	TmTrp9	0.79	yes	yes
