# Supplementary material for: Deep learning analysis of sugar beet (Beta vulgaris ssp vulgaris) protease inhibitors interacting with identified trypsins from its primary pathogen, the sugar beet root maggot Tetanops myopaeformis
Source: Data Brief. 2026 Apr 7;66:112748. doi: 10.1016/j.dib.2026.112748 (PMC13099927; doi:10.1016/j.dib.2026.112748)
Supplement: Supplementary file 5 — Supplemental data 5. BLASTp results of Bv4_081010_nnrr.t1 (BvKTI1) protein sequence in the G. max proteome identifying GmKTIs. [file mmc5.xlsx]

## Sheet: Sheet1
	Views	Protein		Species	E-value	% identity	Align len	Strands	Query ID	Query from	Query to	Target from	Target to	Bitscore	# identical	Positives	Gaps	Query len	Target len
	phytozome-next.jgi.doe.gov/report/protein/Gmax_Wm82_a2_v1/Glyma.01G095000.1.p	Glyma.01G095000.1.p	GmKTI1	G.max Wm82.a2.v1	1.67e-10	30	203	+/+	seq.submitted 2026-03-22T17:30:14.891Z UTC	6	190	1	197	59.3066	61	92	24	198	204
	phytozome-next.jgi.doe.gov/report/protein/Gmax_Wm82_a2_v1/Glyma.01G096200.1.p	Glyma.01G096200.1.p	GmKTI2	G.max Wm82.a2.v1	4.71e-12	41	90	+/+	seq.submitted 2026-03-22T17:30:14.891Z UTC	6	90	1	89	63.5438	37	52	6	198	213
	phytozome-next.jgi.doe.gov/report/protein/Gmax_Wm82_a2_v1/Glyma.03G068200.1.p	Glyma.03G068200.1.p	GmKTI3	G.max Wm82.a2.v1	8.89e-05	30	149	+/+	seq.submitted 2026-03-22T17:30:14.891Z UTC	19	165	19	161	43.1282	44	65	8	198	205
	phytozome-next.jgi.doe.gov/report/protein/Gmax_Wm82_a2_v1/Glyma.06G219900.1.p	Glyma.06G219900.1.p	GmKTI4	G.max Wm82.a2.v1	1.77e-08	33	116	+/+	seq.submitted 2026-03-22T17:30:14.891Z UTC	18	133	16	129	53.5286	38	61	2	198	207
	phytozome-next.jgi.doe.gov/report/protein/Gmax_Wm82_a2_v1/Glyma.08G235300.1.p	Glyma.08G235300.1.p	GmKTI5	G.max Wm82.a2.v1	1.54e-08	26	206	+/+	seq.submitted 2026-03-22T17:30:14.891Z UTC	4	193	5	208	53.9138	54	85	18	198	209
	phytozome-next.jgi.doe.gov/report/protein/Gmax_Wm82_a2_v1/Glyma.08G235400.1.p	Glyma.08G235400.1.p	GmKTI6	G.max Wm82.a2.v1	2.95e-09	28	211	+/+	seq.submitted 2026-03-22T17:30:14.891Z UTC	1	193	1	203	55.8398	60	88	26	198	204
	phytozome-next.jgi.doe.gov/report/protein/Gmax_Wm82_a2_v1/Glyma.08G341000.1.p	Glyma.08G341000.1.p	GmKTI7	G.max Wm82.a2.v1	5.56e-07	28	199	+/+	seq.submitted 2026-03-22T17:30:14.891Z UTC	10	190	3	197	49.2914	55	90	22	198	204
	phytozome-next.jgi.doe.gov/report/protein/Gmax_Wm82_a2_v1/Glyma.08G341100.1.p	Glyma.08G341100.1.p	GmKTI8	G.max Wm82.a2.v1	1.06e-05	33	81	+/+	seq.submitted 2026-03-22T17:30:14.891Z UTC	10	89	8	87	45.4394	27	43	2	198	201
	phytozome-next.jgi.doe.gov/report/protein/Gmax_Wm82_a2_v1/Glyma.08G341300.1.p	Glyma.08G341300.1.p	GmKTI9	G.max Wm82.a2.v1	4.48e-15	33	182	+/+	seq.submitted 2026-03-22T17:30:14.891Z UTC	18	190	17	194	71.633	60	88	13	198	204
	phytozome-next.jgi.doe.gov/report/protein/Gmax_Wm82_a2_v1/Glyma.08G341400.1.p	Glyma.08G341400.1.p	GmKTI10	G.max Wm82.a2.v1	6.43e-18	31	201	+/+	seq.submitted 2026-03-22T17:30:14.891Z UTC	6	190	1	198	79.337	62	101	19	198	208
	phytozome-next.jgi.doe.gov/report/protein/Gmax_Wm82_a2_v1/Glyma.08G341500.1.p	Glyma.08G341500.1.p	GmKTI11	G.max Wm82.a2.v1	2.74e-07	30	188	+/+	seq.submitted 2026-03-22T17:30:14.891Z UTC	18	190	18	200	50.447	56	84	20	198	218
	phytozome-next.jgi.doe.gov/report/protein/Gmax_Wm82_a2_v1/Glyma.08G341600.1.p	Glyma.08G341600.1.p	GmKTI12	G.max Wm82.a2.v1	4.54e-09	33	124	+/+	seq.submitted 2026-03-22T17:30:14.891Z UTC	6	124	1	121	55.4546	41	61	8	198	218
	phytozome-next.jgi.doe.gov/report/protein/Gmax_Wm82_a2_v1/Glyma.08G341700.1.p	Glyma.08G341700.1.p	GmKTI13	G.max Wm82.a2.v1	1.65e-08	29	202	+/+	seq.submitted 2026-03-22T17:30:14.891Z UTC	18	196	18	203	53.9138	59	88	39	198	214
	phytozome-next.jgi.doe.gov/report/protein/Gmax_Wm82_a2_v1/Glyma.08G341800.1.p	Glyma.08G341800.1.p	GmKTI14	G.max Wm82.a2.v1	1.13e-06	32	187	+/+	seq.submitted 2026-03-22T17:30:14.891Z UTC	13	190	11	190	48.521	59	84	16	198	214
	phytozome-next.jgi.doe.gov/report/protein/Gmax_Wm82_a2_v1/Glyma.08G342000.1.p	Glyma.08G342000.1.p	GmKTI15	G.max Wm82.a2.v1	8.96e-10	29	208	+/+	seq.submitted 2026-03-22T17:30:14.891Z UTC	6	190	1	196	57.3806	61	98	35	198	213
	phytozome-next.jgi.doe.gov/report/protein/Gmax_Wm82_a2_v1/Glyma.08G342100.1.p	Glyma.08G342100.1.p	GmKTI16	G.max Wm82.a2.v1	8.76e-07	31	187	+/+	seq.submitted 2026-03-22T17:30:14.891Z UTC	13	190	11	190	48.9062	58	82	16	198	214
	phytozome-next.jgi.doe.gov/report/protein/Gmax_Wm82_a2_v1/Glyma.08G342200.1.p	Glyma.08G342200.1.p	GmKTI17	G.max Wm82.a2.v1	1.77e-07	30	94	+/+	seq.submitted 2026-03-22T17:30:14.891Z UTC	28	120	29	122	50.8322	28	43	1	198	209
	phytozome-next.jgi.doe.gov/report/protein/Gmax_Wm82_a2_v1/Glyma.08G342300.1.p	Glyma.08G342300.1.p	GmKTI18	G.max Wm82.a2.v1	1.91e-08	37	87	+/+	seq.submitted 2026-03-22T17:30:14.891Z UTC	10	87	4	89	53.9138	32	47	10	198	239
	phytozome-next.jgi.doe.gov/report/protein/Gmax_Wm82_a2_v1/Glyma.09G092800.1.p	Glyma.09G092800.1.p	GmKTI19	G.max Wm82.a2.v1	0.000172	41	63	+/+	seq.submitted 2026-03-22T17:30:14.891Z UTC	27	89	31	88	40.817	26	36	5	198	108
	phytozome-next.jgi.doe.gov/report/protein/Gmax_Wm82_a2_v1/Glyma.09G155500.1.p	Glyma.09G155500.1.p	GmKTI20	G.max Wm82.a2.v1	0.000261	30	115	+/+	seq.submitted 2026-03-22T17:30:14.891Z UTC	28	134	27	133	41.5874	35	50	16	198	212
	phytozome-next.jgi.doe.gov/report/protein/Gmax_Wm82_a2_v1/Glyma.09G162500.1.p	Glyma.09G162500.1.p	GmKTI21	G.max Wm82.a2.v1	0.00139	26	178	+/+	seq.submitted 2026-03-22T17:30:14.891Z UTC	28	191	30	199	39.2762	46	76	22	198	200
	phytozome-next.jgi.doe.gov/report/protein/Gmax_Wm82_a2_v1/Glyma.09G162700.1.p	Glyma.09G162700.1.p	GmKTI22	G.max Wm82.a2.v1	0.0282	25	178	+/+	seq.submitted 2026-03-22T17:30:14.891Z UTC	28	191	30	199	35.4242	44	75	22	198	200
	phytozome-next.jgi.doe.gov/report/protein/Gmax_Wm82_a2_v1/Glyma.09G162800.1.p	Glyma.09G162800.1.p	GmKTI23	G.max Wm82.a2.v1	0.0437	24	177	+/+	seq.submitted 2026-03-22T17:30:14.891Z UTC	28	191	30	199	35.039	42	75	20	198	200
	phytozome-next.jgi.doe.gov/report/protein/Gmax_Wm82_a2_v1/Glyma.09G163000.1.p	Glyma.09G163000.1.p	GmKTI24	G.max Wm82.a2.v1	0.00635	26	178	+/+	seq.submitted 2026-03-22T17:30:14.891Z UTC	28	191	30	199	37.3502	46	76	22	198	200
	phytozome-next.jgi.doe.gov/report/protein/Gmax_Wm82_a2_v1/Glyma.09G163700.1.p	Glyma.09G163700.1.p	GmKTI25	G.max Wm82.a2.v1	0.048	32	151	+/+	seq.submitted 2026-03-22T17:30:14.891Z UTC	30	162	33	173	35.039	49	68	28	198	214
	phytozome-next.jgi.doe.gov/report/protein/Gmax_Wm82_a2_v1/Glyma.09G163900.1.p	Glyma.09G163900.1.p	GmKTI26	G.max Wm82.a2.v1	2.76e-12	35	109	+/+	seq.submitted 2026-03-22T17:30:14.891Z UTC	28	134	31	136	63.929	38	60	5	198	204
	phytozome-next.jgi.doe.gov/report/protein/Gmax_Wm82_a2_v1/Glyma.12G234700.1.p	Glyma.12G234700.1.p	GmKTI27	G.max Wm82.a2.v1	2.25e-06	26	197	+/+	seq.submitted 2026-03-22T17:30:14.891Z UTC	14	191	10	196	47.3654	51	80	29	198	197
	phytozome-next.jgi.doe.gov/report/protein/Gmax_Wm82_a2_v1/Glyma.12G234800.1.p	Glyma.12G234800.1.p	GmKTI28	G.max Wm82.a2.v1	1.22e-09	27	200	+/+	seq.submitted 2026-03-22T17:30:14.891Z UTC	6	192	3	198	56.6102	54	89	17	198	199
	phytozome-next.jgi.doe.gov/report/protein/Gmax_Wm82_a2_v1/Glyma.15G211500.1.p	Glyma.15G211500.1.p	GmKTI29	G.max Wm82.a2.v1	2.02e-06	26	213	+/+	seq.submitted 2026-03-22T17:30:14.891Z UTC	1	193	1	206	47.7506	55	93	27	198	207
	phytozome-next.jgi.doe.gov/report/protein/Gmax_Wm82_a2_v1/Glyma.16G211700.1.p	Glyma.16G211700.1.p	GmKTI30	G.max Wm82.a2.v1	3.57e-09	31	192	+/+	seq.submitted 2026-03-22T17:30:14.891Z UTC	13	190	17	199	55.4546	60	91	23	198	215
	phytozome-next.jgi.doe.gov/report/protein/Gmax_Wm82_a2_v1/Glyma.16G212100.1.p	Glyma.16G212100.1.p	GmKTI31	G.max Wm82.a2.v1	0.00695	24	178	+/+	seq.submitted 2026-03-22T17:30:14.891Z UTC	28	192	30	200	37.3502	43	77	20	198	201
	phytozome-next.jgi.doe.gov/report/protein/Gmax_Wm82_a2_v1/Glyma.16G212200.1.p	Glyma.16G212200.1.p	GmKTI32	G.max Wm82.a2.v1	0.000845	25	206	+/+	seq.submitted 2026-03-22T17:30:14.891Z UTC	6	192	1	198	40.0466	52	95	27	198	202
	phytozome-next.jgi.doe.gov/report/protein/Gmax_Wm82_a2_v1/Glyma.16G212400.1.p	Glyma.16G212400.1.p	GmKTI33	G.max Wm82.a2.v1	0.000169	31	140	+/+	seq.submitted 2026-03-22T17:30:14.891Z UTC	13	134	10	145	42.3578	44	65	22	198	215
	phytozome-next.jgi.doe.gov/report/protein/Gmax_Wm82_a2_v1/Glyma.16G212500.1.p	Glyma.16G212500.1.p	GmKTI34	G.max Wm82.a2.v1	2.53e-12	33	120	+/+	seq.submitted 2026-03-22T17:30:14.891Z UTC	17	134	21	137	64.3142	40	63	5	198	205
	phytozome-next.jgi.doe.gov/report/protein/Gmax_Wm82_a2_v1/Glyma.18G191400.1.p	Glyma.18G191400.1.p	GmKTI35	G.max Wm82.a2.v1	6.97e-14	39	111	+/+	seq.submitted 2026-03-22T17:30:14.891Z UTC	18	127	24	133	68.5514	43	62	2	198	210

## Sheet: Sheet2
Protein		Species	E-value	% identity
Glyma.01G095000.1.p	GmKTI1	G.max Wm82.a2.v1	1.67e-10	30
Glyma.01G096200.1.p	GmKTI2	G.max Wm82.a2.v1	4.71e-12	41
Glyma.03G068200.1.p	GmKTI3	G.max Wm82.a2.v1	8.89e-05	30
Glyma.06G219900.1.p	GmKTI4	G.max Wm82.a2.v1	1.77e-08	33
Glyma.08G235300.1.p	GmKTI5	G.max Wm82.a2.v1	1.54e-08	26
Glyma.08G235400.1.p	GmKTI6	G.max Wm82.a2.v1	2.95e-09	28
Glyma.08G341000.1.p	GmKTI7	G.max Wm82.a2.v1	5.56e-07	28
Glyma.08G341100.1.p	GmKTI8	G.max Wm82.a2.v1	1.06e-05	33
Glyma.08G341300.1.p	GmKTI9	G.max Wm82.a2.v1	4.48e-15	33
Glyma.08G341400.1.p	GmKTI10	G.max Wm82.a2.v1	6.43e-18	31
Glyma.08G341500.1.p	GmKTI11	G.max Wm82.a2.v1	2.74e-07	30
Glyma.08G341600.1.p	GmKTI12	G.max Wm82.a2.v1	4.54e-09	33
Glyma.08G341700.1.p	GmKTI13	G.max Wm82.a2.v1	1.65e-08	29
Glyma.08G341800.1.p	GmKTI14	G.max Wm82.a2.v1	1.13e-06	32
Glyma.08G342000.1.p	GmKTI15	G.max Wm82.a2.v1	8.96e-10	29
Glyma.08G342100.1.p	GmKTI16	G.max Wm82.a2.v1	8.76e-07	31
Glyma.08G342200.1.p	GmKTI17	G.max Wm82.a2.v1	1.77e-07	30
Glyma.08G342300.1.p	GmKTI18	G.max Wm82.a2.v1	1.91e-08	37
Glyma.09G092800.1.p	GmKTI19	G.max Wm82.a2.v1	0.000172	41
Glyma.09G155500.1.p	GmKTI20	G.max Wm82.a2.v1	0.000261	30
Glyma.09G162500.1.p	GmKTI21	G.max Wm82.a2.v1	0.00139	26
Glyma.09G162700.1.p	GmKTI22	G.max Wm82.a2.v1	0.0282	25
Glyma.09G162800.1.p	GmKTI23	G.max Wm82.a2.v1	0.0437	24
Glyma.09G163000.1.p	GmKTI24	G.max Wm82.a2.v1	0.00635	26
Glyma.09G163700.1.p	GmKTI25	G.max Wm82.a2.v1	0.048	32
Glyma.09G163900.1.p	GmKTI26	G.max Wm82.a2.v1	2.76e-12	35
Glyma.12G234700.1.p	GmKTI27	G.max Wm82.a2.v1	2.25e-06	26
Glyma.12G234800.1.p	GmKTI28	G.max Wm82.a2.v1	1.22e-09	27
Glyma.15G211500.1.p	GmKTI29	G.max Wm82.a2.v1	2.02e-06	26
Glyma.16G211700.1.p	GmKTI30	G.max Wm82.a2.v1	3.57e-09	31
Glyma.16G212100.1.p	GmKTI31	G.max Wm82.a2.v1	0.00695	24
Glyma.16G212200.1.p	GmKTI32	G.max Wm82.a2.v1	0.000845	25
Glyma.16G212400.1.p	GmKTI33	G.max Wm82.a2.v1	0.000169	31
Glyma.16G212500.1.p	GmKTI34	G.max Wm82.a2.v1	2.53e-12	33
Glyma.18G191400.1.p	GmKTI35	G.max Wm82.a2.v1	6.97e-14	39
