# Supplementary material for: Deep learning analysis of sugar beet (Beta vulgaris ssp vulgaris) protease inhibitors interacting with identified trypsins from its primary pathogen, the sugar beet root maggot Tetanops myopaeformis
Source: Data Brief. 2026 Apr 7;66:112748. doi: 10.1016/j.dib.2026.112748 (PMC13099927; doi:10.1016/j.dib.2026.112748)
Supplement: Supplementary file 6 — Supplemental data 6. Deep learning analyses to determine whether the GmKTIs and HgTrps interact. The ipTM measures interface quality between two proteins, showing how well the predicted structure aligns with the actual structure, obtained from the predicted protein-protein binding analysis done in AlphaFold. An ipTM > 0.7 is considered a strong likelihood of an interaction; ipTM 0.5–0.7 is considered a possible likelihood of an interaction; possible; ipTM < 0.5 is considered a weak/unlikely possible likelihood of an interaction. [file mmc6.xlsx]

## Sheet: Sheet1
		HgTrp docking
		ipTM
Gene	Accession	CAA74204	CAA74205	PeptideCutter
GmKTI1	Glyma.01G095000	0.34	0.32	yes
GmKTI2	Glyma.01G096200	0.29	0.39	yes
GmKTI3	Glyma.03G068200	0.22	0.14	yes
GmKTI4	Glyma.06G219900	0.42	0.42	yes
GmKTI5	Glyma.08G235300	0.13	0.14	yes
GmKTI6	Glyma.08G235400	0.17	0.14	yes
GmKTI7	Glyma.08G341000	0.17	0.23	yes
GmKTI8	Glyma.08G341100	0.15	0.13	yes
GmKTI9	Glyma.08G341300	0.73	0.21	yes
GmKTI10	Glyma.08G341400	0.71	0.19	yes
GmKTI11	Glyma.08G341500	0.63	0.35	yes
GmKTI12	Glyma.08G341600	0.76	0.84	yes
GmKTI13	Glyma.08G341700	0.41	0.19	yes
GmKTI14	Glyma.08G341800	0.71	0.27	yes
GmKTI15	Glyma.08G342000	0.72	0.35	yes
GmKTI16	Glyma.08G342100	0.19	0.32	yes
GmKTI17	Glyma.08G342200	0.24	0.33	yes
GmKTI18	Glyma.08G342300	0.17	0.16	yes
GmKTI19	Glyma.09G092800	0.2	0.65	yes
GmKTI20	Glyma.09G155500	0.53	0.83	yes
GmKTI21	Glyma.09G162500	0.23	0.14	yes
GmKTI22	Glyma.09G162700	0.13	0.15	yes
GmKTI23	Glyma.09G162800	0.16	0.16	yes
GmKTI24	Glyma.09G163000	0.16	0.15	yes
GmKTI25	Glyma.09G163700	0.29	0.38	yes
GmKTI26	Glyma.09G163900	0.17	0.32	yes
GmKTI27	Glyma.12G234700	0.13	0.15	yes
GmKTI28	Glyma.12G234800	0.15	0.16	yes
GmKTI29	Glyma.15G211500	0.14	0.15	yes
GmKTI30	Glyma.16G211700	0.37	0.74	yes
GmKTI31	Glyma.16G212100	0.17	0.13	yes
GmKTI32	Glyma.16G212200	0.32	0.54	yes
GmKTI33	Glyma.16G212400	0.16	0.19	yes
GmKTI34	Glyma.16G212500	0.17	0.28	yes
GmKTI35	Glyma.18G191400	0.78	0.8	yes
