# Supplementary material for: Deep learning analysis of sugar beet (Beta vulgaris ssp vulgaris) protease inhibitors interacting with identified trypsins from its primary pathogen, the sugar beet root maggot Tetanops myopaeformis
Source: Data Brief. 2026 Apr 7;66:112748. doi: 10.1016/j.dib.2026.112748 (PMC13099927; doi:10.1016/j.dib.2026.112748)
Supplement: Supplementary file 7 — Supplemental data 7. BLASTp of each of the 9 TmTrps in NCBI resulted in the identification of HgTrp1 (CAA74204), and HgTrp2 (CAA74205), respectively, confirming their relatedness at the primary amino acid sequence level. [file mmc7.xlsx]

## Sheet: g7808
Clusters producing significant alignments:
# # Scientific Cluster Max Total Query E Per. Acc.
Cluster Rep. Mem. Taxa Name Ancestor Taxid Score Score cover Value Ident Len Accession
serine proteinase [Heterodera glycines] 1 1 Heterodera g... soybean cyst... 51029 94.0 94.0 86% 4e-25 31.47 247 CAA74205.1
serine proteinase [Heterodera glycines] 2 2 Heterodera nematodes 34509 65.1 65.1 74% 1e-14 27.64 272 CAA74204.1

## Sheet: g3594
Clusters producing significant alignments:
# # Scientific Cluster Max Total Query E Per. Acc.
Cluster Rep. Mem. Taxa Name Ancestor Taxid Score Score cover Value Ident Len Accession
serine proteinase [Heterodera glycines] 1 1 Heterodera g... soybean cyst... 51029 93.6 93.6 86% 4e-25 31.47 247 CAA74205.1
serine proteinase [Heterodera glycines] 2 2 Heterodera nematodes 34509 63.5 63.5 74% 5e-14 27.14 272 CAA74204.1

## Sheet: g23695
Clusters producing significant alignments:
# # Scientific Cluster Max Total Query E Per. Acc.
Cluster Rep. Mem. Taxa Name Ancestor Taxid Score Score cover Value Ident Len Accession
serine proteinase [Heterodera glycines] 1 1 Heterodera g... soybean cyst... 51029 107 107 86% 5e-30 30.45 247 CAA74205.1
serine proteinase [Heterodera glycines] 2 2 Heterodera nematodes 34509 53.1 53.1 65% 2e-10 29.57 272 CAA74204.1

## Sheet: g23693
Clusters producing significant alignments:
# # Scientific Cluster Max Total Query E Per. Acc.
Cluster Rep. Mem. Taxa Name Ancestor Taxid Score Score cover Value Ident Len Accession
serine proteinase [Heterodera glycines] 1 1 Heterodera g... soybean cyst... 51029 85.5 85.5 88% 5e-22 26.45 247 CAA74205.1
serine proteinase [Heterodera glycines] 2 2 Heterodera nematodes 34509 69.3 69.3 87% 5e-16 29.29 272 CAA74204.1

## Sheet: g3592
Clusters producing significant alignments:
# # Scientific Cluster Max Total Query E Per. Acc.
Cluster Rep. Mem. Taxa Name Ancestor Taxid Score Score cover Value Ident Len Accession
serine proteinase [Heterodera glycines] 1 1 Heterodera g... soybean cyst... 51029 73.6 135 90% 7e-17 26.81 247 CAA74205.1
serine proteinase [Heterodera glycines] 2 2 Heterodera nematodes 34509 68.2 68.2 43% 6e-15 27.49 272 CAA74204.1

## Sheet: g7809
Clusters producing significant alignments:
# # Scientific Cluster Max Total Query E Per. Acc.
Cluster Rep. Mem. Taxa Name Ancestor Taxid Score Score cover Value Ident Len Accession
serine proteinase [Heterodera glycines] 1 1 Heterodera g... soybean cyst... 51029 72.0 195 94% 4e-16 27.19 247 CAA74205.1
serine proteinase [Heterodera glycines] 2 2 Heterodera nematodes 34509 66.6 66.6 27% 4e-14 27.75 272 CAA74204.1

## Sheet: g23699
Clusters producing significant alignments:
# # Scientific Cluster Max Total Query E Per. Acc.
Cluster Rep. Mem. Taxa Name Ancestor Taxid Score Score cover Value Ident Len Accession
serine proteinase [Heterodera glycines] 1 1 Heterodera g... soybean cyst... 51029 107 107 84% 5e-30 32.77 247 CAA74205.1
serine proteinase [Heterodera glycines] 2 2 Heterodera nematodes 34509 68.6 68.6 79% 1e-15 29.86 272 CAA74204.1

## Sheet: Sheet1
	g7808	Species	E value	% identity	Accession length	Accession
	serine proteinase	Heterodera glycines	4e-25	31.47	247	CAA74205.1
	serine proteinase	Heterodera glycines	1e-14	27.64	272	CAA74204.1
	g3594		Value	Ident	Len	Accession
	serine proteinase	Heterodera glycines	4e-25	31.47	247	CAA74205.1
	serine proteinase	Heterodera glycines	5e-14	27.14	272	CAA74204.1
	g23695		Value	Ident	Len	Accession
	serine proteinase	Heterodera glycines	5e-30	30.45	247	CAA74205.1
	serine proteinase	Heterodera glycines	2e-10	29.57	272	CAA74204.1
	g23693		Value	Ident	Len	Accession
	serine proteinase	Heterodera glycines	5e-22	26.45	247	CAA74205.1
	serine proteinase	Heterodera glycines	5e-16	29.29	272	CAA74204.1
	g3592		Value	Ident	Len	Accession
	serine proteinase	Heterodera glycines	7e-17	26.81	247	CAA74205.1
	serine proteinase	Heterodera glycines	6e-15	27.49	272	CAA74204.1
	g7809		Value	Ident	Len	Accession
	serine proteinase	Heterodera glycines	4e-16	27.19	247	CAA74205.1
	serine proteinase	Heterodera glycines	4e-14	27.75	272	CAA74204.1
	g23699		Value	Ident	Len	Accession
	serine proteinase	Heterodera glycines	5e-30	32.77	247	CAA74205.1
	serine proteinase	Heterodera glycines	1e-15	29.86	272	CAA74204.1
	g23186		Value	Ident	Len	Accession
	serine proteinase	Heterodera glycines	6e-22	28.39	247	CAA74205.1
	serine proteinase	Heterodera glycines	1e-15	27.24	272	CAA74204.1
	g18287		Value	Ident	Len	Accession
	serine proteinase	Heterodera glycines	6e-22	28.39	247	CAA74205.1
	serine proteinase	Heterodera glycines	1e-15	27.24	272	CAA74204.1

## Sheet: g23186
Clusters producing significant alignments:
# # Scientific Cluster Max Total Query E Per. Acc.
Cluster Rep. Mem. Taxa Name Ancestor Taxid Score Score cover Value Ident Len Accession
serine proteinase [Heterodera glycines] 1 1 Heterodera g... soybean cyst... 51029 85.5 85.5 85% 6e-22 28.39 247 CAA74205.1
serine proteinase [Heterodera glycines] 2 2 Heterodera nematodes 34509 68.6 68.6 89% 1e-15 27.24 272 CAA74204.1

## Sheet: g18287
Clusters producing significant alignments:
# # Scientific Cluster Max Total Query E Per. Acc.
Cluster Rep. Mem. Taxa Name Ancestor Taxid Score Score cover Value Ident Len Accession
serine proteinase [Heterodera glycines] 1 1 Heterodera g... soybean cyst... 51029 85.5 85.5 85% 6e-22 28.39 247 CAA74205.1
serine proteinase [Heterodera glycines] 2 2 Heterodera nematodes 34509 68.6 68.6 89% 1e-15 27.24 272 CAA74204.1
